# Supplementary material for: ﻿First report of the genus Tenuibaetis (Ephemeroptera, Baetidae) from Thailand revealing a complex of cryptic species
Source: Zookeys. 2022 Feb 1;1084:165–82. doi: 10.3897/zookeys.1084.78405 (PMC8825428; doi:10.3897/zookeys.1084.78405)
Supplement: XML Treatment for Tenuibaetis panhai [file zookeys.1084.78405-treatment1.xml]

<!DOCTYPE tp:taxon-treatment
  PUBLIC "-//TaxonX//DTD Taxonomic Treatment Publishing DTD v0 20100105//EN" "tax-treatment-NSO.dtd">
<tp:taxon-treatment xmlns:tp="http://www.plazi.org/taxpub"><tp:treatment-meta><kwd-group><label>Taxon classification</label><kwd>
              <named-content content-type="kingdom">Animalia</named-content>
            </kwd><kwd>
              <named-content content-type="order">Ephemeroptera</named-content>
            </kwd><kwd>
              <named-content content-type="family">Baetidae</named-content>
            </kwd></kwd-group><mixed-citation publication-type="journal"><person-group><name><surname>Suttinun</surname><given-names>Chanaporn</given-names></name><name><surname>Gattolliat</surname><given-names>Jean-Luc</given-names></name><name><surname>Boonsoong</surname><given-names>Boonsatien</given-names></name></person-group><article-title>﻿First report of the genus <italic><tp:taxon-name><tp:taxon-name-part taxon-name-part-type="genus" reg="Tenuibaetis">Tenuibaetis</tp:taxon-name-part></tp:taxon-name></italic> (<tp:taxon-name><tp:taxon-name-part taxon-name-part-type="order">Ephemeroptera</tp:taxon-name-part></tp:taxon-name>, <tp:taxon-name><tp:taxon-name-part taxon-name-part-type="family">Baetidae</tp:taxon-name-part></tp:taxon-name>) from Thailand revealing a complex of cryptic species</article-title><source>Zookeys</source><day>01</day><month>02</month><year>2022</year><volume>1084</volume><fpage>165</fpage><lpage>182</lpage><pub-id pub-id-type="doi">10.3897/zookeys.1084.78405</pub-id></mixed-citation></tp:treatment-meta><tp:nomenclature><label>﻿</label><tp:taxon-name>
            <object-id xmlns:xlink="http://www.w3.org/1999/xlink" content-type="arpha" xlink:type="simple">F7220416-C4E6-5B9A-9306-7F2462784DCF</object-id>
            <tp:taxon-name-part taxon-name-part-type="genus" reg="Tenuibaetis">Tenuibaetis</tp:taxon-name-part>
            <tp:taxon-name-part taxon-name-part-type="species" reg="panhai">panhai</tp:taxon-name-part>
            <object-id xmlns:xlink="http://www.w3.org/1999/xlink" content-type="zoobank" xlink:type="simple">http://zoobank.org/B39C17B1-A135-4DEC-8172-CB6C497F89AD</object-id>
          </tp:taxon-name><tp:taxon-status xmlns:xlink="http://www.w3.org/1999/xlink" xlink:type="simple">sp. nov.</tp:taxon-status><xref ref-type="fig" rid="F1">Figs 1</xref><xref ref-type="fig" rid="F2">, 2</xref><xref ref-type="fig" rid="F3">, 3</xref><xref ref-type="fig" rid="F4">, 4</xref></tp:nomenclature><tp:treatment-sec sec-type="type material" id="SECID0EPZAE"><title>Type material.</title><p><bold><italic>Holotype</italic>.</bold> Thailand • larva; Kanchanaburi, Thong Pha Phumi District, Pra Chum Mai; <named-content xmlns:xlink="http://www.w3.org/1999/xlink" content-type="dwc:verbatimCoordinates" xlink:type="simple"><named-content content-type="geo-json" specific-use="{&#34;type&#34;:&#34;Point&#34;,&#34;coordinates&#34;:[98.581111,14.582778]}" id="NCID0E4ZAE" xlink:type="simple">14°34'58"N, 98°34'52"E</named-content></named-content>; 269 m; 31 Jan. 2019; leg. C. Suttinun; on slide; Genbank <ext-link xmlns:xlink="http://www.w3.org/1999/xlink" ext-link-type="gen" xlink:href="OM264189" xlink:type="simple">OM264189</ext-link>; TEKN01; <abbrev xmlns:xlink="http://www.w3.org/1999/xlink" content-type="institution" xlink:title="Zoological Museum at Kasetsart University in Bangkok, Thailand" id="ABBRID0EH1AE" xlink:type="simple">ZMKU</abbrev>. <bold><italic>Paratypes</italic>.</bold> Thailand • 7 larvae; same data as holotype; 1 on slide TEKN03; 4 in alcohol; <abbrev xmlns:xlink="http://www.w3.org/1999/xlink" content-type="institution" xlink:title="Zoological Museum at Kasetsart University in Bangkok, Thailand" id="ABBRID0EQ1AE" xlink:type="simple">ZMKU</abbrev>; 1 on slide GBIFCH00829251; 1 in alcohol; TEKN02; GBIFCH00673241; <abbrev xmlns:xlink="http://www.w3.org/1999/xlink" content-type="institution" xlink:title="Museum of Zoology in Lausanne, Switzerland" id="ABBRID0EV1AE" xlink:type="simple">MZL</abbrev>. <bold><italic>Other material</italic>.</bold> Thailand • 1 larva; Kanchanaburi, Thong Pha Phumi District, Pat Sadu Klang; <named-content xmlns:xlink="http://www.w3.org/1999/xlink" content-type="dwc:verbatimCoordinates" xlink:type="simple"><named-content content-type="geo-json" specific-use="{&#34;type&#34;:&#34;Point&#34;,&#34;coordinates&#34;:[98.576111,14.553056]}" id="NCID0EB2AE" xlink:type="simple">14°33'11"N, 98°33'94"E</named-content></named-content>; 349 m; 1 Feb. 2019; leg. C. Suttinun; in alcohol; <abbrev xmlns:xlink="http://www.w3.org/1999/xlink" content-type="institution" xlink:title="Zoological Museum at Kasetsart University in Bangkok, Thailand" id="ABBRID0EG2AE" xlink:type="simple">ZMKU</abbrev>. • 6 larvae; Kanchanaburi, Thong Pha Phumi District, Huai Pak Kok; <named-content xmlns:xlink="http://www.w3.org/1999/xlink" content-type="dwc:verbatimCoordinates" xlink:type="simple"><named-content content-type="geo-json" specific-use="{&#34;type&#34;:&#34;Point&#34;,&#34;coordinates&#34;:[98.534444,14.665833]}" id="NCID0EO2AE" xlink:type="simple">14°39'57"N, 98°32'04"E</named-content></named-content>; 175 m; 1 Feb. 2019; leg. C. Suttinun; in alcohol; <abbrev xmlns:xlink="http://www.w3.org/1999/xlink" content-type="institution" xlink:title="Zoological Museum at Kasetsart University in Bangkok, Thailand" id="ABBRID0ET2AE" xlink:type="simple">ZMKU</abbrev>. • 2 larvae; Kanchanaburi, Thong Pha Phumi District, Huai Pheung Ban Lung Yee; <named-content xmlns:xlink="http://www.w3.org/1999/xlink" content-type="dwc:verbatimCoordinates" xlink:type="simple"><named-content content-type="geo-json" specific-use="{&#34;type&#34;:&#34;Point&#34;,&#34;coordinates&#34;:[98.897222,14.972500]}" id="NCID0E22AE" xlink:type="simple">14°58'21"N, 98°53'50"E</named-content></named-content>; 709 m; 1 Feb. 2018; leg. C. Auychinda; 1 in alcohol (mouthpart); Genbank <ext-link xmlns:xlink="http://www.w3.org/1999/xlink" ext-link-type="gen" xlink:href="OM319584" xlink:type="simple">OM319584</ext-link>; TEKN05; TEKN06; <abbrev xmlns:xlink="http://www.w3.org/1999/xlink" content-type="institution" xlink:title="Zoological Museum at Kasetsart University in Bangkok, Thailand" id="ABBRID0EF3AE" xlink:type="simple">ZMKU</abbrev>. • 1 larva; Ratchaburi, Suan Phueng District, Bo Klueng; <named-content xmlns:xlink="http://www.w3.org/1999/xlink" content-type="dwc:verbatimCoordinates" xlink:type="simple"><named-content content-type="geo-json" specific-use="{&#34;type&#34;:&#34;Point&#34;,&#34;coordinates&#34;:[99.251667,13.529444]}" id="NCID0EN3AE" xlink:type="simple">13°31'46"N, 99°14'66"E</named-content></named-content>; 180 m; 25 Nov. 2018; leg. C. Suttinun; in alcohol (mouthpart); Genbank <ext-link xmlns:xlink="http://www.w3.org/1999/xlink" ext-link-type="gen" xlink:href="OM302269" xlink:type="simple">OM302269</ext-link>; TERB01; <abbrev xmlns:xlink="http://www.w3.org/1999/xlink" content-type="institution" xlink:title="Zoological Museum at Kasetsart University in Bangkok, Thailand" id="ABBRID0EX3AE" xlink:type="simple">ZMKU</abbrev>. • 5 larvae; Petchaburi, Kaeng Krachan District, Huai Sat Lek; <named-content xmlns:xlink="http://www.w3.org/1999/xlink" content-type="dwc:verbatimCoordinates" xlink:type="simple"><named-content content-type="geo-json" specific-use="{&#34;type&#34;:&#34;Point&#34;,&#34;coordinates&#34;:[99.516667,12.637500]}" id="NCID0E63AE" xlink:type="simple">12°38'15"N, 99°30'60"E</named-content></named-content>; 166 m; 25 Feb. 2018; leg. C. Suttinun; 4 in alcohol; 1 on slide; Genbank <ext-link xmlns:xlink="http://www.w3.org/1999/xlink" ext-link-type="gen" xlink:href="OM302305" xlink:type="simple">OM302305</ext-link>, <ext-link xmlns:xlink="http://www.w3.org/1999/xlink" ext-link-type="gen" xlink:href="OM319569" xlink:type="simple">OM319569</ext-link>; TEPC02; <abbrev xmlns:xlink="http://www.w3.org/1999/xlink" content-type="institution" xlink:title="Zoological Museum at Kasetsart University in Bangkok, Thailand" id="ABBRID0EO4AE" xlink:type="simple">ZMKU</abbrev>. • 14 larvae; Loei, Phu Luang District, Ban Non Pattana; <named-content xmlns:xlink="http://www.w3.org/1999/xlink" content-type="dwc:verbatimCoordinates" xlink:type="simple"><named-content content-type="geo-json" specific-use="{&#34;type&#34;:&#34;Point&#34;,&#34;coordinates&#34;:[101.486667,17.111389]}" id="NCID0EW4AE" xlink:type="simple">17°06'41"N, 101°28'72"E</named-content></named-content>; 527 m; 18 Dec. 2018; leg. C. Suttinun; 10 in alcohol; 3 on slides; Genbank <ext-link xmlns:xlink="http://www.w3.org/1999/xlink" ext-link-type="gen" xlink:href="OM302308" xlink:type="simple">OM302308</ext-link>, <ext-link xmlns:xlink="http://www.w3.org/1999/xlink" ext-link-type="gen" xlink:href="OM303507" xlink:type="simple">OM303507</ext-link>; TELE01; TELE03; TELE04; <abbrev xmlns:xlink="http://www.w3.org/1999/xlink" content-type="institution" xlink:title="Zoological Museum at Kasetsart University in Bangkok, Thailand" id="ABBRID0EF5AE" xlink:type="simple">ZMKU</abbrev>; 1 on slide; TELE02; GBIFCH00829259; <abbrev xmlns:xlink="http://www.w3.org/1999/xlink" content-type="institution" xlink:title="Museum of Zoology in Lausanne, Switzerland" id="ABBRID0EK5AE" xlink:type="simple">MZL</abbrev> • 2 larvae; Chiang Rai, Mueng District, Mae Korn Stream; <named-content xmlns:xlink="http://www.w3.org/1999/xlink" content-type="dwc:verbatimCoordinates" xlink:type="simple"><named-content content-type="geo-json" specific-use="{&#34;type&#34;:&#34;Point&#34;,&#34;coordinates&#34;:[99.652222,19.871389]}" id="NCID0ES5AE" xlink:type="simple">19°51'77"N, 99°39'08"E</named-content></named-content>; 534 m; 6 May. 2019; leg. C. Suttinun; in alcohol; <abbrev xmlns:xlink="http://www.w3.org/1999/xlink" content-type="institution" xlink:title="Zoological Museum at Kasetsart University in Bangkok, Thailand" id="ABBRID0EX5AE" xlink:type="simple">ZMKU</abbrev>. • 2 larvae; Chiang Rai, Mueng District, Nang Lae Nai waterfall; <named-content xmlns:xlink="http://www.w3.org/1999/xlink" content-type="dwc:verbatimCoordinates" xlink:type="simple"><named-content content-type="geo-json" specific-use="{&#34;type&#34;:&#34;Point&#34;,&#34;coordinates&#34;:[99.824444,20.054444]}" id="NCID0E65AE" xlink:type="simple">20°03'16"N, 99°49'28"E</named-content></named-content>; 529 m; 7 May. 2019; leg. C. Suttinun; 1 in alcohol; 1 on slide; Genbank <ext-link xmlns:xlink="http://www.w3.org/1999/xlink" ext-link-type="gen" xlink:href="OM303508" xlink:type="simple">OM303508</ext-link>; TECR02; <abbrev xmlns:xlink="http://www.w3.org/1999/xlink" content-type="institution" xlink:title="Zoological Museum at Kasetsart University in Bangkok, Thailand" id="ABBRID0EJ6AE" xlink:type="simple">ZMKU</abbrev>. • 3 larvae; Chiang Rai, Mae Chan District, Huai Kang Pla waterfall; <named-content xmlns:xlink="http://www.w3.org/1999/xlink" content-type="dwc:verbatimCoordinates" xlink:type="simple"><named-content content-type="geo-json" specific-use="{&#34;type&#34;:&#34;Point&#34;,&#34;coordinates&#34;:[99.788889,20.093333]}" id="NCID0ER6AE" xlink:type="simple">20°05'36"N, 99°46'80"E</named-content></named-content>; 519 m; 7 May. 2019; leg. C. Suttinun; 2 in alcohol; 1 on slide; Genbank <ext-link xmlns:xlink="http://www.w3.org/1999/xlink" ext-link-type="gen" xlink:href="OM302358" xlink:type="simple">OM302358</ext-link>; TECR01; <abbrev xmlns:xlink="http://www.w3.org/1999/xlink" content-type="institution" xlink:title="Zoological Museum at Kasetsart University in Bangkok, Thailand" id="ABBRID0E26AE" xlink:type="simple">ZMKU</abbrev>.</p></tp:treatment-sec><tp:treatment-sec sec-type="description" id="SECID0EBAAG"><title>Description.</title><p><bold><italic>Coloration</italic></bold> (Fig. <xref ref-type="fig" rid="F1">1</xref>). Head dorsally brown and yellow, with a yellow marking between ocelli. Thorax dorsally brown, pronotum with (Fig. <xref ref-type="fig" rid="F1">1C</xref>) or without (Fig. <xref ref-type="fig" rid="F1">1A</xref>) posterior yellow marking; mesonotum medially with a yellow transverse band. Abdomen dorsally brown; tergite III with (Fig. <xref ref-type="fig" rid="F1">1A</xref>) or without (Fig. <xref ref-type="fig" rid="F1">1C</xref>) a pair of yellow markings on lateral sides; tergite IV yellowish with or without median brown marking; tergite V with or without anterior yellow marking; tergite VIII with or without posterior yellow marking; tergites IX–X yellow. Head and thorax ventrally whitish; abdomen ventrally light brown; sternites VI–VIII darker brown; sternites IX–X yellow. Legs light brown; dorsal, ventral, and apical femur margins darker brown with brown stripes distomedially; claws distally dark brown. Caudal filaments light brown without darker band or pattern.</p><fig id="F1" position="float" orientation="portrait"><object-id xmlns:xlink="http://www.w3.org/1999/xlink" content-type="doi" xlink:type="simple">10.3897/zookeys.1084.78405.figure1</object-id><object-id xmlns:xlink="http://www.w3.org/1999/xlink" content-type="arpha" xlink:type="simple">6A2CC4AA-98C5-52BB-8EA4-A48F94BAB0D6</object-id><label>Figure 1.</label><caption><p><italic><tp:taxon-name><tp:taxon-name-part taxon-name-part-type="genus" reg="Tenuibaetis">Tenuibaetis</tp:taxon-name-part><tp:taxon-name-part taxon-name-part-type="species" reg="panhai">panhai</tp:taxon-name-part></tp:taxon-name></italic> sp. nov., larval habitus. Kanchanaburi province <bold>A</bold> dorsal view <bold>B</bold> ventral view; Loei province: <bold>C</bold> dorsal view <bold>D</bold> ventral view. Scale bar: 1 mm.</p></caption><graphic xmlns:xlink="http://www.w3.org/1999/xlink" xlink:href="zookeys-1084-165-g001.jpg" position="float" orientation="portrait" xlink:type="simple" id="oo_640823.jpg"><uri content-type="original_file" xlink:type="simple">https://binary.pensoft.net/fig/640823</uri></graphic></fig><p><bold>Head. <italic>Antenna</italic>.</bold> Flagellum with lanceolate spines at apex of each segment.</p><p><bold><italic>Labrum</italic></bold> (Fig. <xref ref-type="fig" rid="F2">2A</xref>). Subrounded, length 0.66–0.74 × maximum width. Distal margin with medial emargination. Dorsally with submarginal arc composed of one long, pointed, simple seta medially plus two long, pointed, simple setae laterally and four long, pointed, simple setae decreasing in size along margin; dorsal surface with short, fine, simple setae scattered medially toward the basal area. Ventrally with submarginal row of setae composed of about 20 lateral long, feathery setae equal in size and a row of stout, simple setae laterally near margin.</p><fig id="F2" position="float" orientation="portrait"><object-id xmlns:xlink="http://www.w3.org/1999/xlink" content-type="doi" xlink:type="simple">10.3897/zookeys.1084.78405.figure2</object-id><object-id xmlns:xlink="http://www.w3.org/1999/xlink" content-type="arpha" xlink:type="simple">37E2C870-DA59-5295-8F5A-ACFACA12DF6C</object-id><label>Figure 2.</label><caption><p><italic><tp:taxon-name><tp:taxon-name-part taxon-name-part-type="genus" reg="Tenuibaetis">Tenuibaetis</tp:taxon-name-part><tp:taxon-name-part taxon-name-part-type="species" reg="panhai">panhai</tp:taxon-name-part></tp:taxon-name></italic> sp. nov., larval morphology <bold>A</bold> labrum <bold>B</bold> right mandible <bold>C</bold> right prostheca <bold>D</bold> left mandible <bold>E</bold> left prostheca <bold>F</bold> hypopharynx <bold>G</bold> maxilla <bold>H</bold> labium. Scale bar: 0.1 mm.</p></caption><graphic xmlns:xlink="http://www.w3.org/1999/xlink" xlink:href="zookeys-1084-165-g002.jpg" position="float" orientation="portrait" xlink:type="simple" id="oo_640824.jpg"><uri content-type="original_file" xlink:type="simple">https://binary.pensoft.net/fig/640824</uri></graphic></fig><p><bold><italic>Right mandible</italic></bold> (Fig. <xref ref-type="fig" rid="F2">2B, C</xref>). Incisors fused. Outer set with 4 denticles composed of two pointed denticles plus one larger, blunt denticle and one pointed denticle; inner sets with 4 pointed denticles; each denticle separated by a deep groove. Inner margin of innermost denticle with a row of minute teeth. Prostheca robust, apicolaterally denticulate. Margin between prostheca and mola straight, without setae. Tuft of setae at apex of mola present.</p><p><bold><italic>Left mandible</italic></bold> (Fig. <xref ref-type="fig" rid="F2">2D, E</xref>). Incisors fused. Outer and inner sets of pointed denticles with 3 + 3 denticles; each denticle separated by a deep groove, plus a minute intermediate denticle between sets. Inner margin of innermost denticle with minute denticles. Prostheca slightly shorter than incisor, robust, apically denticulate, with a comb-shaped structure. Margin between prostheca and mola straight without setae. Tuft of spine-like setae absent at base of mola. Subtriangular process long and wide, above level of area between prostheca and mola. Denticles of mola apically as wide as basal. Setae present at apex of mola.</p><p>Both mandibles with lateral margin almost straight. Basal half with fine, simple setae scattered over dorsal surface.</p><p><bold><italic>Hypopharynx</italic></bold> (Fig. <xref ref-type="fig" rid="F2">2F</xref>). Lingua slightly shorter than superlingua, longer than broad, with medial tuft of long, thin setae. Superlingua distally with a concave margin, with long, fine setae along distal margin; lateral margin rounded with simple setae along lateral margin.</p><p><bold><italic>Maxilla</italic></bold> (Fig. <xref ref-type="fig" rid="F2">2G</xref>). Galea-lacinia with two long, fine, simple setae under crown. Inner dorsal row of setae with three denti-setae; distal denti-seta tooth-like, middle denti-seta slender and pectinate, proximal denti-seta very long, slender, simple setae. Medially with one trifid, stout seta and five short to long, simple setae. Maxillary palp 1.4–1.5 × as long as length of galea-lacinia, 2-segmented; fine, simple setae scattered over surface of maxillary palp. Palp segment II 1.3 × length of segment I. Apex of last segment conical.</p><p><bold><italic>Labium</italic></bold> (Fig. <xref ref-type="fig" rid="F2">2H</xref>). Glossae basally broad, narrowing toward apex, shorter than paraglossae; inner margin with nine long, simple setae; apex with one long, simple seta and two medium, robust, pectinate setae; outer margin with four long, simple setae; dorsal surface with a long, simple seta medially; basal area with fine scattered setae. Paraglossae sub-rectangular, apically rounded, with three rows of setae, distal row of very long, pectinate, simple setae, other rows of pectinate long and medium setae; one curved, blunt, simple seta at inner apical margin; two long, simple setae in outer margin near three rows of setae; dorsal surface with one medium, simple seta anteromedially; dorsally with row of five long, simple setae parallel to inner margin, with an arc of three long, simple setae at outer margin; basal area with medium, spine-like setae scattered. Labial palp with segment I 0.8 × length of segments II and III combined. Segment I covered with micropores and few fine, simple setae. Segment II with poorly developed, apically rounded, distomedial protuberance; tuft of medium, fine, simple setae present at apex of protuberance; inner margin with medium, fine, simple setae; outer margin with short, fine, simple setae; dorsally with medium, fine, simple, scattered setae; dorsally with row of 4–6 medium, simple setae. Segment III conical, slightly asymmetrical; length subequal to width; covered with medium simple setae and stout simple setae anterolaterally.</p><p><bold>Thorax. <italic>Hindwing pads</italic></bold> (Fig. <xref ref-type="fig" rid="F3">3A</xref>). Absent.</p><p><bold><italic>Foreleg</italic></bold> (Fig. <xref ref-type="fig" rid="F3">3B–D</xref>). Ratio of foreleg segments 2.1:1.5:1:0.4. <bold><italic>Femur</italic>.</bold> Length 2.9 × maximum width; dorsal margin with a row of 18–25 apically rounded, simple setae; length of setae 0.2 × maximum width of femur; anterior surface with 5–10 spatulate setae medially and about 28 acute, lanceolate setae close to ventral margin; apex rounded, with one pair of apically rounded, simple seta and two rows of stout, apically rounded, simple setae along apical margin; posterior surface with one row of stout, spatulate setae transverse anteromedially; femoral patch strongly developed. <bold><italic>Tibia</italic>.</bold> Dorsal margin with a few short, spine-like setae and a pair of short, spine-like seta apically; ventral margin with a row of 7–13 acute, spine-like, curved setae and three long, spine-like apical setae; tibio-patella suture on basal 2/3 area with a row of eight stout, spatulate setae along suture. <bold><italic>Tarsus</italic></bold> (Fig. <xref ref-type="fig" rid="F3">3B, C</xref>). Dorsal margin nearly bare, with a few acute, simple setae on proximal area; ventral margin with one row of acute, curved, spine-like setae increasing apically; apex with one short, spine-like seta; claw curved, apically pointed, with one row of 11–13 denticles increasing apically; subapical setae absent.</p><fig id="F3" position="float" orientation="portrait"><object-id xmlns:xlink="http://www.w3.org/1999/xlink" content-type="doi" xlink:type="simple">10.3897/zookeys.1084.78405.figure3</object-id><object-id xmlns:xlink="http://www.w3.org/1999/xlink" content-type="arpha" xlink:type="simple">27F190F5-2799-59D7-8A9D-192653EB5A3A</object-id><label>Figure 3.</label><caption><p><italic><tp:taxon-name><tp:taxon-name-part taxon-name-part-type="genus" reg="Tenuibaetis">Tenuibaetis</tp:taxon-name-part><tp:taxon-name-part taxon-name-part-type="species" reg="panhai">panhai</tp:taxon-name-part></tp:taxon-name></italic> sp. nov., larval morphology <bold>A</bold> metathorax without hindwing pad <bold>B</bold> foreleg <bold>C</bold> femoral patch <bold>D</bold> claw <bold>E</bold> gill I <bold>F</bold> gill V <bold>G</bold> gill VII <bold>H</bold> distal margin of tergite IV <bold>I</bold> paraproct <bold>J</bold> notched scales on paraproct.</p></caption><graphic xmlns:xlink="http://www.w3.org/1999/xlink" xlink:href="zookeys-1084-165-g003.jpg" position="float" orientation="portrait" xlink:type="simple" id="oo_640825.jpg"><uri content-type="original_file" xlink:type="simple">https://binary.pensoft.net/fig/640825</uri></graphic></fig><p><bold>Abdomen. <italic>Terga</italic></bold> (Fig. <xref ref-type="fig" rid="F3">3H</xref>). Surface with scattered scales or scale-bases and micropores. Posterior margin of terga with row of apically, blunt, triangular spines.</p><p><bold><italic>Gills</italic></bold> (Fig. <xref ref-type="fig" rid="F3">3E–G</xref>). Present on segments I–VII; oval shaped. Margins serrate with small spines. Tracheation (Fig. <xref ref-type="fig" rid="F3">3F</xref>) extending from main trunk to inner and outer margins. Gill I (Fig. <xref ref-type="fig" rid="F3">3E</xref>) reduced, 0.3 × length of segment II; gills II–VI 1.2 × length of following segment; gill VII (Fig. <xref ref-type="fig" rid="F3">3G</xref>) 0.8 × length of segment VIII.</p><p><bold><italic>Paraproct</italic></bold> (Fig. <xref ref-type="fig" rid="F3">3I, J</xref>). Posterior margin with 5–7 pointed spines; surface with U-shaped scale base, micropores and fine, simple setae, and with a patch of notched scales (Fig. <xref ref-type="fig" rid="F3">3J</xref>); posterolateral extension (cercotractor) with 9–12 marginal spines.</p><p><bold><italic>Caudal filaments</italic></bold> (Fig. <xref ref-type="fig" rid="F1">1</xref>). Cerci ca. 0.5 × body length. Paracercus ca. 0.4 × body length.</p></tp:treatment-sec><tp:treatment-sec sec-type="description" id="SECID0ECKAG"><title>Diagnostic characters.</title><p><bold>Larva.</bold> The main diagnosis character is the absence of hindwing pads, followed by a combination of characters: A) distinct pattern on thorax and abdomen or “Zebra form,” as in Fig. <xref ref-type="fig" rid="F1">1</xref>; B) labrum dorsal submarginal arc composed of one long, pointed, simple seta medially plus two long, pointed, simple setae laterally and four long, pointed, simple setae decreasing in size along margin; C) right mandible: incisors with 4 + 4 pointed denticles, each denticle separated by a deep groove; D) left mandible: incisors with 3 + 3 pointed denticles plus a minute intermediate denticle between sets; E) hypopharynx: lingua with medial tuft of long, fine setae; superlingua lateral margin with long, simple setae; F) maxillary palp longer than galea-lacinia, apex conical; G) femur: dorsal margin with 15–25 apical rounded, simple seta, anterior surface with 5–10 spatulate setae; H) claw with a row of 11–13 denticles; I) paraproct: distal margin with 5–7 spines, surface with a patch of notched scales.</p></tp:treatment-sec><tp:treatment-sec sec-type="Winged stages" id="SECID0EOKAG"><title>Winged stages.</title><p>Unknown.</p></tp:treatment-sec><tp:treatment-sec sec-type="etymology" id="SECID0ETKAG"><title>Etymology.</title><p><italic><tp:taxon-name><tp:taxon-name-part taxon-name-part-type="genus" reg="Tenuibaetis">Tenuibaetis</tp:taxon-name-part><tp:taxon-name-part taxon-name-part-type="species" reg="panhai">panhai</tp:taxon-name-part></tp:taxon-name></italic> sp. nov. is dedicated to Professor Dr. Somsak Panha (Animal Systematics Research Unit, Department of Biology, Faculty of Science, Chulalongkorn University, Bangkok, Thailand) for his outstanding contributions to the systematics study of the fauna in Thailand.</p></tp:treatment-sec><tp:treatment-sec sec-type="distribution" id="SECID0ENLAG"><title>Distribution.</title><p>Kanchanaburi (<abbrev xmlns:xlink="http://www.w3.org/1999/xlink" xlink:title="Kanchanaburi" id="ABBRID0ETLAG" xlink:type="simple">KN</abbrev>), Ratchaburi (<abbrev xmlns:xlink="http://www.w3.org/1999/xlink" xlink:title="Ratchaburi" id="ABBRID0EXLAG" xlink:type="simple">RB</abbrev>), Petchaburi (<abbrev xmlns:xlink="http://www.w3.org/1999/xlink" xlink:title="Petchaburi" id="ABBRID0E2LAG" xlink:type="simple">PC</abbrev>), Chiang Rai (<abbrev xmlns:xlink="http://www.w3.org/1999/xlink" xlink:title="Chiang Rai" id="ABBRID0E6LAG" xlink:type="simple">CR</abbrev>), and Loei (<abbrev xmlns:xlink="http://www.w3.org/1999/xlink" xlink:title="Loei" id="ABBRID0EDMAG" xlink:type="simple">LE</abbrev>) provinces of Thailand.</p></tp:treatment-sec><tp:treatment-sec sec-type="Biological aspects" id="SECID0EHMAG"><title>Biological aspects.</title><p>The specimens were collected in headwater streams (Fig. <xref ref-type="fig" rid="F4">4A</xref>) and above waterfalls at different altitudes (150–700 m a.s.l.). The streams were mostly located in forest areas with a partly complete canopy; the substrate was dominated by pebbles, gravel, and sand. The larvae were found on the undersides of pebbles in fast-flowing water (Fig. <xref ref-type="fig" rid="F4">4B</xref>). The waterfalls were located in areas with human disturbing activity as tourist attractions. They were collected together with other mayfly species: <italic><tp:taxon-name><tp:taxon-name-part taxon-name-part-type="genus" reg="Cymbalcloeon">Cymbalcloeon</tp:taxon-name-part><tp:taxon-name-part taxon-name-part-type="species" reg="sartorii">sartorii</tp:taxon-name-part></tp:taxon-name></italic> Suttinun, Gattolliat &amp; Boonsatien, 2020 (<tp:taxon-name><tp:taxon-name-part taxon-name-part-type="family">Baetidae</tp:taxon-name-part></tp:taxon-name>), <italic><tp:taxon-name><tp:taxon-name-part taxon-name-part-type="genus" reg="Liebebiella">Liebebiella</tp:taxon-name-part><tp:taxon-name-part taxon-name-part-type="species" reg="vera">vera</tp:taxon-name-part></tp:taxon-name></italic> (<tp:taxon-name><tp:taxon-name-part taxon-name-part-type="family">Baetidae</tp:taxon-name-part></tp:taxon-name>), and <italic><tp:taxon-name><tp:taxon-name-part taxon-name-part-type="genus" reg="Afronurus">Afronurus</tp:taxon-name-part></tp:taxon-name></italic> spp. (<tp:taxon-name><tp:taxon-name-part taxon-name-part-type="family">Heptageniidae</tp:taxon-name-part></tp:taxon-name>).</p><fig id="F4" position="float" orientation="portrait"><object-id xmlns:xlink="http://www.w3.org/1999/xlink" content-type="doi" xlink:type="simple">10.3897/zookeys.1084.78405.figure4</object-id><object-id xmlns:xlink="http://www.w3.org/1999/xlink" content-type="arpha" xlink:type="simple">509404DA-829C-57FD-8B26-FAA42C634E83</object-id><label>Figure 4.</label><caption><p>Type locality and larval habitats of <italic><tp:taxon-name><tp:taxon-name-part taxon-name-part-type="genus" reg="Tenuibaetis">Tenuibaetis</tp:taxon-name-part><tp:taxon-name-part taxon-name-part-type="species" reg="panhai">panhai</tp:taxon-name-part></tp:taxon-name></italic> sp. nov. <bold>A, B</bold> fast-flowing water with bottom sand, pebble and gravel (Pa Chum Mai, Mae Klong headwater stream).</p></caption><graphic xmlns:xlink="http://www.w3.org/1999/xlink" xlink:href="zookeys-1084-165-g004.jpg" position="float" orientation="portrait" xlink:type="simple" id="oo_640826.jpg"><uri content-type="original_file" xlink:type="simple">https://binary.pensoft.net/fig/640826</uri></graphic></fig></tp:treatment-sec><tp:treatment-sec sec-type="Molecular analysis" id="SECID0E2OAG"><title>Molecular analysis.</title><p>COI sequences were obtained from specimens for each locality (Table <xref ref-type="table" rid="T2">2</xref>). The <abbrev xmlns:xlink="http://www.w3.org/1999/xlink" xlink:title="Kimura 2-parameter distances" id="ABBRID0EOPAG" xlink:type="simple">K2P</abbrev> analysis revealed interspecific distances between <italic><tp:taxon-name><tp:taxon-name-part taxon-name-part-type="genus" reg="Tenuibaetis">T.</tp:taxon-name-part><tp:taxon-name-part taxon-name-part-type="species" reg="panhai">panhai</tp:taxon-name-part></tp:taxon-name></italic> sp. nov. and the available <italic><tp:taxon-name><tp:taxon-name-part taxon-name-part-type="genus" reg="Tenuibaetis">Tenuibaetis</tp:taxon-name-part></tp:taxon-name></italic> species ranging between 17% and 27% (Table <xref ref-type="table" rid="T3">3</xref>). The intraspecific distance was very limited within the nine sequences of <italic><tp:taxon-name><tp:taxon-name-part taxon-name-part-type="genus" reg="Tenuibaetis">T.</tp:taxon-name-part><tp:taxon-name-part taxon-name-part-type="species" reg="panhai">panhai</tp:taxon-name-part></tp:taxon-name></italic> sp. nov. (0% to 4%).</p><table-wrap id="T3" position="float" orientation="portrait"><label>Table 3.</label><caption><p>Genetic distances (COI) between sequenced specimens and <abbrev xmlns:xlink="http://www.w3.org/1999/xlink" xlink:title="Molecular Operational Taxonomic Units" id="ABBRID0E3QAG" xlink:type="simple">MOTUs</abbrev>, using the Kimura 2-parameter.</p></caption><table id="TID0E2IBG" rules="all"><tbody><tr><th rowspan="1" colspan="2">Species</th><th rowspan="1" colspan="1">1</th><th rowspan="1" colspan="1">2</th><th rowspan="1" colspan="1">3</th><th rowspan="1" colspan="1">4</th><th rowspan="1" colspan="1">5</th></tr><tr><td rowspan="1" colspan="1">1</td><td rowspan="1" colspan="1"><italic><tp:taxon-name><tp:taxon-name-part taxon-name-part-type="genus" reg="Tenuibaetis">T.</tp:taxon-name-part><tp:taxon-name-part taxon-name-part-type="species" reg="panhai">panhai</tp:taxon-name-part></tp:taxon-name></italic> sp. nov.</td><td rowspan="1" colspan="1">0.00–0.05</td><td rowspan="1" colspan="4"/></tr><tr><td rowspan="1" colspan="1">2</td><td rowspan="1" colspan="1"><tp:taxon-name><tp:taxon-name-part taxon-name-part-type="genus" reg="Tenuibaetis">T.</tp:taxon-name-part><tp:taxon-name-part taxon-name-part-type="uncertainty-rank">cf.</tp:taxon-name-part><tp:taxon-name-part taxon-name-part-type="species" reg="panhai">panhai</tp:taxon-name-part></tp:taxon-name> sp. I</td><td rowspan="1" colspan="1">0.15–0.19</td><td rowspan="1" colspan="1">0.00–0.03</td><td rowspan="1" colspan="3"/></tr><tr><td rowspan="1" colspan="1">3</td><td rowspan="1" colspan="1"><tp:taxon-name><tp:taxon-name-part taxon-name-part-type="genus" reg="Tenuibaetis">T.</tp:taxon-name-part><tp:taxon-name-part taxon-name-part-type="uncertainty-rank">cf.</tp:taxon-name-part><tp:taxon-name-part taxon-name-part-type="species" reg="panhai">panhai</tp:taxon-name-part></tp:taxon-name> sp. II</td><td rowspan="1" colspan="1">0.18–0.20</td><td rowspan="1" colspan="1">0.22–0.24</td><td rowspan="1" colspan="1">0.00</td><td rowspan="1" colspan="2"/></tr><tr><td rowspan="1" colspan="1">4</td><td rowspan="1" colspan="1">
                    <italic>
                      <tp:taxon-name><tp:taxon-name-part taxon-name-part-type="genus" reg="Tenuibaetis">T.</tp:taxon-name-part><tp:taxon-name-part taxon-name-part-type="species" reg="frequentus">frequentus</tp:taxon-name-part></tp:taxon-name>
                    </italic>
                  </td><td rowspan="1" colspan="1">0.16–0.19</td><td rowspan="1" colspan="1">0.18–0.19</td><td rowspan="1" colspan="1">0.16</td><td rowspan="1" colspan="1">–</td><td rowspan="1" colspan="1"/></tr><tr><td rowspan="1" colspan="1">5</td><td rowspan="1" colspan="1">
                    <italic>
                      <tp:taxon-name><tp:taxon-name-part taxon-name-part-type="genus" reg="Tenuibaetis">T.</tp:taxon-name-part><tp:taxon-name-part taxon-name-part-type="species" reg="flexifemora">flexifemora</tp:taxon-name-part></tp:taxon-name>
                    </italic>
                  </td><td rowspan="1" colspan="1">0.24–0.27</td><td rowspan="1" colspan="1">0.24–0.26</td><td rowspan="1" colspan="1">0.23</td><td rowspan="1" colspan="1">0.23</td><td rowspan="1" colspan="1">0.00</td></tr></tbody></table></table-wrap><p>Sequences of eight specimens, morphologically indistinct from <italic><tp:taxon-name><tp:taxon-name-part taxon-name-part-type="genus" reg="Tenuibaetis">T.</tp:taxon-name-part><tp:taxon-name-part taxon-name-part-type="species" reg="panhai">panhai</tp:taxon-name-part></tp:taxon-name></italic> sp. nov. present genetic distance ranging between 15% and 20% to <italic><tp:taxon-name><tp:taxon-name-part taxon-name-part-type="genus" reg="Tenuibaetis">T.</tp:taxon-name-part><tp:taxon-name-part taxon-name-part-type="species" reg="panhai">panhai</tp:taxon-name-part></tp:taxon-name></italic> sp. nov. These eight sequences are separated into two distinct groups. To depict the genetic diversity of <italic><tp:taxon-name><tp:taxon-name-part taxon-name-part-type="genus" reg="Tenuibaetis">Tenuibaetis</tp:taxon-name-part></tp:taxon-name></italic> in Thailand, we propose to consider these two groups as Molecular Operational Taxonomic Units (<abbrev xmlns:xlink="http://www.w3.org/1999/xlink" xlink:title="Molecular Operational Taxonomic Units" id="ABBRID0ESXAG" xlink:type="simple">MOTUs</abbrev>) corresponding respectively to <tp:taxon-name><tp:taxon-name-part taxon-name-part-type="genus" reg="Tenuibaetis">T.</tp:taxon-name-part><tp:taxon-name-part taxon-name-part-type="uncertainty-rank">cf.</tp:taxon-name-part><tp:taxon-name-part taxon-name-part-type="species" reg="panhai">panhai</tp:taxon-name-part></tp:taxon-name> sp. I (Southern) and <tp:taxon-name><tp:taxon-name-part taxon-name-part-type="genus" reg="Tenuibaetis">T.</tp:taxon-name-part><tp:taxon-name-part taxon-name-part-type="uncertainty-rank">cf.</tp:taxon-name-part><tp:taxon-name-part taxon-name-part-type="species" reg="panhai">panhai</tp:taxon-name-part></tp:taxon-name> sp. II (Chiang Dao), based on genetic evidence only (COI; Table <xref ref-type="table" rid="T2">2</xref>). The <abbrev xmlns:xlink="http://www.w3.org/1999/xlink" xlink:title="Kimura 2-parameter distances" id="ABBRID0EUYAG" xlink:type="simple">K2P</abbrev> distances of <tp:taxon-name><tp:taxon-name-part taxon-name-part-type="genus" reg="Tenuibaetis">T.</tp:taxon-name-part><tp:taxon-name-part taxon-name-part-type="uncertainty-rank">cf.</tp:taxon-name-part><tp:taxon-name-part taxon-name-part-type="species" reg="panhai">panhai</tp:taxon-name-part></tp:taxon-name> sp. I and <tp:taxon-name><tp:taxon-name-part taxon-name-part-type="genus" reg="Tenuibaetis">T.</tp:taxon-name-part><tp:taxon-name-part taxon-name-part-type="uncertainty-rank">cf.</tp:taxon-name-part><tp:taxon-name-part taxon-name-part-type="species" reg="panhai">panhai</tp:taxon-name-part></tp:taxon-name> sp. II range between 22% and 24% (Table <xref ref-type="table" rid="T3">3</xref>). The intraspecific distances within <abbrev xmlns:xlink="http://www.w3.org/1999/xlink" xlink:title="Molecular Operational Taxonomic Units" id="ABBRID0EWZAG" xlink:type="simple">MOTUs</abbrev> are limited (0% to 3%).</p><p>The COI reconstruction was built by the Bayesian Interference (<abbrev xmlns:xlink="http://www.w3.org/1999/xlink" xlink:title="Bayesian Interference" id="ABBRID0E3ZAG" xlink:type="simple">BI</abbrev>) using MrBayes (Fig. <xref ref-type="fig" rid="F5">5</xref>). Seventeen sequences of <italic><tp:taxon-name><tp:taxon-name-part taxon-name-part-type="genus" reg="Tenuibaetis">Tenuibaetis</tp:taxon-name-part></tp:taxon-name></italic> in Thailand are separated into two main distinct clades: the first clade includes <italic><tp:taxon-name><tp:taxon-name-part taxon-name-part-type="genus" reg="Tenuibaetis">T.</tp:taxon-name-part><tp:taxon-name-part taxon-name-part-type="species" reg="panhai">panhai</tp:taxon-name-part></tp:taxon-name></italic> sp.nov. and <tp:taxon-name><tp:taxon-name-part taxon-name-part-type="genus" reg="Tenuibaetis">T.</tp:taxon-name-part><tp:taxon-name-part taxon-name-part-type="uncertainty-rank">cf.</tp:taxon-name-part><tp:taxon-name-part taxon-name-part-type="species" reg="panhai">panhai</tp:taxon-name-part></tp:taxon-name> sp. I while the second clade includes <tp:taxon-name><tp:taxon-name-part taxon-name-part-type="genus" reg="Tenuibaetis">T.</tp:taxon-name-part><tp:taxon-name-part taxon-name-part-type="uncertainty-rank">cf.</tp:taxon-name-part><tp:taxon-name-part taxon-name-part-type="species" reg="panhai">panhai</tp:taxon-name-part></tp:taxon-name> sp. II and <italic><tp:taxon-name><tp:taxon-name-part taxon-name-part-type="genus" reg="Tenuibaetis">T.</tp:taxon-name-part><tp:taxon-name-part taxon-name-part-type="species" reg="frequentus">frequentus</tp:taxon-name-part></tp:taxon-name></italic>.</p><fig id="F5" position="float" orientation="portrait"><object-id xmlns:xlink="http://www.w3.org/1999/xlink" content-type="doi" xlink:type="simple">10.3897/zookeys.1084.78405.figure5</object-id><object-id xmlns:xlink="http://www.w3.org/1999/xlink" content-type="arpha" xlink:type="simple">5B2033AB-E9DC-5110-A7CF-CF2C3FAC22E9</object-id><label>Figure 5.</label><caption><p>The Bayesian COI reconstruction of <italic><tp:taxon-name><tp:taxon-name-part taxon-name-part-type="genus" reg="Tenuibaetis">Tenuibaetis</tp:taxon-name-part></tp:taxon-name></italic> from the Oriental region. <italic><tp:taxon-name><tp:taxon-name-part taxon-name-part-type="genus" reg="Tenuibaetis">Tenuibaetis</tp:taxon-name-part><tp:taxon-name-part taxon-name-part-type="species" reg="panhai">panhai</tp:taxon-name-part></tp:taxon-name></italic> sp. nov. (Red). <tp:taxon-name><tp:taxon-name-part taxon-name-part-type="genus" reg="Tenuibaetis">T.</tp:taxon-name-part><tp:taxon-name-part taxon-name-part-type="uncertainty-rank">cf.</tp:taxon-name-part><tp:taxon-name-part taxon-name-part-type="species" reg="panhai">panhai</tp:taxon-name-part></tp:taxon-name> sp. I (Yellow). <tp:taxon-name><tp:taxon-name-part taxon-name-part-type="genus" reg="Tenuibaetis">T.</tp:taxon-name-part><tp:taxon-name-part taxon-name-part-type="uncertainty-rank">cf.</tp:taxon-name-part><tp:taxon-name-part taxon-name-part-type="species" reg="panhai">panhai</tp:taxon-name-part></tp:taxon-name> sp. II (Green). <italic><tp:taxon-name><tp:taxon-name-part taxon-name-part-type="genus" reg="Liebebiella">Liebebiella</tp:taxon-name-part><tp:taxon-name-part taxon-name-part-type="species" reg="vera">vera</tp:taxon-name-part></tp:taxon-name></italic> (genbank accession no. <ext-link xmlns:xlink="http://www.w3.org/1999/xlink" ext-link-type="gen" xlink:href="LC056071" xlink:type="simple">LC056071</ext-link>) as an outgroup. The posterior probability was represented for each node.</p></caption><graphic xmlns:xlink="http://www.w3.org/1999/xlink" xlink:href="zookeys-1084-165-g005.jpg" position="float" orientation="portrait" xlink:type="simple" id="oo_640827.jpg"><uri content-type="original_file" xlink:type="simple">https://binary.pensoft.net/fig/640827</uri></graphic></fig></tp:treatment-sec><tp:treatment-sec><!--Section generated to contain objects referenced in tp:taxon-treatment.--><table-wrap id="T2" position="float" orientation="portrait"><label>Table 2.</label><caption><p>Sequenced specimens of <italic><tp:taxon-name><tp:taxon-name-part taxon-name-part-type="genus" reg="Tenuibaetis">Tenuibaetis</tp:taxon-name-part></tp:taxon-name></italic>.</p></caption><table id="TID0EGUAG" rules="all"><tbody><tr><th rowspan="1" colspan="1">Species</th><th rowspan="1" colspan="1">Locality</th><th rowspan="1" colspan="1">Code</th><th rowspan="1" colspan="1">Genbank #</th><th rowspan="1" colspan="1">GenSeq Nomenclature</th></tr><tr><td rowspan="9" colspan="1"><italic><tp:taxon-name><tp:taxon-name-part taxon-name-part-type="genus" reg="Tenuibaetis">T.</tp:taxon-name-part><tp:taxon-name-part taxon-name-part-type="species" reg="panhai">panhai</tp:taxon-name-part></tp:taxon-name></italic> sp. nov.</td><td rowspan="2" colspan="1">Kanchanaburi</td><td rowspan="1" colspan="1">TEKN01</td><td rowspan="1" colspan="1" style="color: #152959">
                <ext-link xmlns:xlink="http://www.w3.org/1999/xlink" ext-link-type="gen" xlink:href="OM264189" xlink:type="simple">OM264189</ext-link>
              </td><td rowspan="1" colspan="1">genseq-1 COI</td></tr><tr><td rowspan="1" colspan="1">TEKN06</td><td rowspan="1" colspan="1" style="color: #152959">
                <ext-link xmlns:xlink="http://www.w3.org/1999/xlink" ext-link-type="gen" xlink:href="OM319584" xlink:type="simple">OM319584</ext-link>
              </td><td rowspan="1" colspan="1">genseq-3 COI</td></tr><tr><td rowspan="1" colspan="1">Ratchaburi</td><td rowspan="1" colspan="1">TERB01</td><td rowspan="1" colspan="1" style="color: #152959">
                <ext-link xmlns:xlink="http://www.w3.org/1999/xlink" ext-link-type="gen" xlink:href="OM302269" xlink:type="simple">OM302269</ext-link>
              </td><td rowspan="1" colspan="1">genseq-3 COI</td></tr><tr><td rowspan="2" colspan="1">Petchaburi</td><td rowspan="1" colspan="1">TEPC02</td><td rowspan="1" colspan="1" style="color: #152959">
                <ext-link xmlns:xlink="http://www.w3.org/1999/xlink" ext-link-type="gen" xlink:href="OM302305" xlink:type="simple">OM302305</ext-link>
              </td><td rowspan="1" colspan="1">genseq-3 COI</td></tr><tr><td rowspan="1" colspan="1">TEPC03</td><td rowspan="1" colspan="1" style="color: #152959">
                <ext-link xmlns:xlink="http://www.w3.org/1999/xlink" ext-link-type="gen" xlink:href="OM319569" xlink:type="simple">OM319569</ext-link>
              </td><td rowspan="1" colspan="1">genseq-3 COI</td></tr><tr><td rowspan="2" colspan="1">Loei</td><td rowspan="1" colspan="1">TELE01</td><td rowspan="1" colspan="1" style="color: #152959">
                <ext-link xmlns:xlink="http://www.w3.org/1999/xlink" ext-link-type="gen" xlink:href="OM302308" xlink:type="simple">OM302308</ext-link>
              </td><td rowspan="1" colspan="1">genseq-3 COI</td></tr><tr><td rowspan="1" colspan="1">TELE02</td><td rowspan="1" colspan="1" style="color: #152959">
                <ext-link xmlns:xlink="http://www.w3.org/1999/xlink" ext-link-type="gen" xlink:href="OM303507" xlink:type="simple">OM303507</ext-link>
              </td><td rowspan="1" colspan="1">genseq-3 COI</td></tr><tr><td rowspan="2" colspan="1">Chiang Rai</td><td rowspan="1" colspan="1">TECR01</td><td rowspan="1" colspan="1" style="color: #152959">
                <ext-link xmlns:xlink="http://www.w3.org/1999/xlink" ext-link-type="gen" xlink:href="OM302358" xlink:type="simple">OM302358</ext-link>
              </td><td rowspan="1" colspan="1">genseq-3 COI</td></tr><tr><td rowspan="1" colspan="1">TECR02</td><td rowspan="1" colspan="1" style="color: #152959">
                <ext-link xmlns:xlink="http://www.w3.org/1999/xlink" ext-link-type="gen" xlink:href="OM303508" xlink:type="simple">OM303508</ext-link>
              </td><td rowspan="1" colspan="1">genseq-3 COI</td></tr><tr><td rowspan="4" colspan="1"><tp:taxon-name><tp:taxon-name-part taxon-name-part-type="genus" reg="Tenuibaetis">T.</tp:taxon-name-part><tp:taxon-name-part taxon-name-part-type="uncertainty-rank">cf.</tp:taxon-name-part><tp:taxon-name-part taxon-name-part-type="species" reg="panhai">panhai</tp:taxon-name-part></tp:taxon-name> sp. I</td><td rowspan="1" colspan="1">Patthaluang</td><td rowspan="1" colspan="1">TEPT01</td><td rowspan="1" colspan="1" style="color: #152959">
                <ext-link xmlns:xlink="http://www.w3.org/1999/xlink" ext-link-type="gen" xlink:href="OM320557" xlink:type="simple">OM320557</ext-link>
              </td><td rowspan="1" colspan="1">genseq-4 COI</td></tr><tr><td rowspan="1" colspan="1">Nakhon Sri Thammarat</td><td rowspan="1" colspan="1">TENT01</td><td rowspan="1" colspan="1" style="color: #152959">
                <ext-link xmlns:xlink="http://www.w3.org/1999/xlink" ext-link-type="gen" xlink:href="OM320559" xlink:type="simple">OM320559</ext-link>
              </td><td rowspan="1" colspan="1">genseq-4 COI</td></tr><tr><td rowspan="1" colspan="1">Surat Thani</td><td rowspan="1" colspan="1">TEST01</td><td rowspan="1" colspan="1" style="color: #152959">
                <ext-link xmlns:xlink="http://www.w3.org/1999/xlink" ext-link-type="gen" xlink:href="OM320558" xlink:type="simple">OM320558</ext-link>
              </td><td rowspan="1" colspan="1">genseq-4 COI</td></tr><tr><td rowspan="1" colspan="1">Narathiwat</td><td rowspan="1" colspan="1">TENW01</td><td rowspan="1" colspan="1" style="color: #152959">
                <ext-link xmlns:xlink="http://www.w3.org/1999/xlink" ext-link-type="gen" xlink:href="OM320563" xlink:type="simple">OM320563</ext-link>
              </td><td rowspan="1" colspan="1">genseq-4 COI</td></tr><tr><td rowspan="4" colspan="1"><tp:taxon-name><tp:taxon-name-part taxon-name-part-type="genus" reg="Tenuibaetis">T.</tp:taxon-name-part><tp:taxon-name-part taxon-name-part-type="uncertainty-rank">cf.</tp:taxon-name-part><tp:taxon-name-part taxon-name-part-type="species" reg="panhai">panhai</tp:taxon-name-part></tp:taxon-name> sp. II</td><td rowspan="4" colspan="1">Chiang Mai</td><td rowspan="1" colspan="1">TECM02</td><td rowspan="1" colspan="1" style="color: #152959">
                <ext-link xmlns:xlink="http://www.w3.org/1999/xlink" ext-link-type="gen" xlink:href="OM320576" xlink:type="simple">OM320576</ext-link>
              </td><td rowspan="1" colspan="1">genseq-4 COI</td></tr><tr><td rowspan="1" colspan="1">TECM03</td><td rowspan="1" colspan="1" style="color: #152959">
                <ext-link xmlns:xlink="http://www.w3.org/1999/xlink" ext-link-type="gen" xlink:href="OM320587" xlink:type="simple">OM320587</ext-link>
              </td><td rowspan="1" colspan="1">genseq-4 COI</td></tr><tr><td rowspan="1" colspan="1">TECM04</td><td rowspan="1" colspan="1" style="color: #152959">
                <ext-link xmlns:xlink="http://www.w3.org/1999/xlink" ext-link-type="gen" xlink:href="OM320571" xlink:type="simple">OM320571</ext-link>
              </td><td rowspan="1" colspan="1">genseq-4 COI</td></tr><tr><td rowspan="1" colspan="1">TECM05</td><td rowspan="1" colspan="1" style="color: #152959">
                <ext-link xmlns:xlink="http://www.w3.org/1999/xlink" ext-link-type="gen" xlink:href="OM320562" xlink:type="simple">OM320562</ext-link>
              </td><td rowspan="1" colspan="1">genseq-4 COI</td></tr><tr><td rowspan="1" colspan="1">
                <italic>
                  <tp:taxon-name><tp:taxon-name-part taxon-name-part-type="genus" reg="Tenuibaetis">T.</tp:taxon-name-part><tp:taxon-name-part taxon-name-part-type="species" reg="frequentus">frequentus</tp:taxon-name-part></tp:taxon-name>
                </italic>
              </td><td rowspan="1" colspan="1">India</td><td rowspan="3" colspan="1"/><td rowspan="1" colspan="1" style="color: #152959">
                <ext-link xmlns:xlink="http://www.w3.org/1999/xlink" ext-link-type="gen" xlink:href="LC056074" xlink:type="simple">LC056074</ext-link>
              </td><td rowspan="1" colspan="1">–</td></tr><tr><td rowspan="2" colspan="1">
                <italic>
                  <tp:taxon-name><tp:taxon-name-part taxon-name-part-type="genus" reg="Tenuibaetis">T.</tp:taxon-name-part><tp:taxon-name-part taxon-name-part-type="species" reg="flexifemorus">flexifemorus</tp:taxon-name-part></tp:taxon-name>
                </italic>
              </td><td rowspan="2" colspan="1">Japan</td><td rowspan="1" colspan="1" style="color: #152959">
                <ext-link xmlns:xlink="http://www.w3.org/1999/xlink" ext-link-type="gen" xlink:href="KX824012" xlink:type="simple">KX824012</ext-link>
              </td><td rowspan="1" colspan="1">–</td></tr><tr><td rowspan="1" colspan="1" style="color: #152959">
                <ext-link xmlns:xlink="http://www.w3.org/1999/xlink" ext-link-type="gen" xlink:href="KP970712" xlink:type="simple">KP970712</ext-link>
              </td><td rowspan="1" colspan="1">–</td></tr></tbody></table></table-wrap></tp:treatment-sec></tp:taxon-treatment>
